# Supplementary material for: The Synergistic Effect of Triterpenoids and Flavonoids—New Approaches for Treating Bacterial Infections?
Source: Molecules. 2022 Jan 27;27(3):847. doi: 10.3390/molecules27030847 (PMC8838219; doi:10.3390/molecules27030847)
Supplement: Supplementary file 1 [file molecules-27-00847-s001.zip]

Archive with 1 entries (1 files):
- molecules-1557885-supplementary.pdf
